# Supplementary material for: OxyS small RNA induces cell cycle arrest to allow DNA damage repair
Source: EMBO J. 2017 Dec 13;37(3):413–26. doi: 10.15252/embj.201797651 (PMC5793797; doi:10.15252/embj.201797651)
Supplement: Supplementary file 2 — Source Data for Appendix [file EMBJ-37-413-s004.zip]

Archive with 7 entries (6 files):
- 97651_Source_Data_Fig_S2A.pdf
- __MACOSX/
- __MACOSX/._97651_Source_Data_Fig_S2A.pdf
- 97651_Source_Data_Fig_S2B.pdf
- __MACOSX/._97651_Source_Data_Fig_S2B.pdf
- 97651_Source_Data_Fig_S4.pdf
- __MACOSX/._97651_Source_Data_Fig_S4.pdf
