# Supplementary material for: OxyS small RNA induces cell cycle arrest to allow DNA damage repair
Source: EMBO J. 2017 Dec 13;37(3):413–26. doi: 10.15252/embj.201797651 (PMC5793797; doi:10.15252/embj.201797651)
Supplement: Supplementary file 4 — Source Data for Figure 2 [file EMBJ-37-413-s002.zip]

Archive with 11 entries (10 files):
- 97651_Source_Data_Fig_2B_agarose.pdf
- __MACOSX/
- __MACOSX/._97651_Source_Data_Fig_2B_agarose.pdf
- 97651_Source_Data_Fig_2B_OxyS_tm.pdf
- __MACOSX/._97651_Source_Data_Fig_2B_OxyS_tm.pdf
- 97651_Source_Data_Fig_2B_SecENusG.pdf
- __MACOSX/._97651_Source_Data_Fig_2B_SecENusG.pdf
- 97651_Source_Data_Fig_2D.pdf
- __MACOSX/._97651_Source_Data_Fig_2D.pdf
- 97651_Source_Data_Fig_2D_left.pdf
- __MACOSX/._97651_Source_Data_Fig_2D_left.pdf
