# Supplementary material for: OxyS small RNA induces cell cycle arrest to allow DNA damage repair
Source: EMBO J. 2017 Dec 13;37(3):413–26. doi: 10.15252/embj.201797651 (PMC5793797; doi:10.15252/embj.201797651)
Supplement: Supplementary file 5 — Source Data for Figure 4 [file EMBJ-37-413-s003.zip]

Archive with 5 entries (4 files):
- 97651_Source_Data_Fig_4B.pdf
- __MACOSX/
- __MACOSX/._97651_Source_Data_Fig_4B.pdf
- 97651_Source_Data_Fig_4F.pdf
- __MACOSX/._97651_Source_Data_Fig_4F.pdf
